# Supplementary material for: A synthetic combinatorial approach to disabling deviant Hedgehog signaling
Source: Sci Rep. 2018 Jan 18;8:1133. doi: 10.1038/s41598-018-19408-9 (PMC5773580; doi:10.1038/s41598-018-19408-9)
Supplement: Supplementary file 2 — Table 1 [file 41598_2018_19408_MOESM2_ESM.xlsx]

## Sheet: HDAC1
Data for the Effect of WW01(IHR-SAHA) on HDAC1 Activity
WW01	HDAC Activity (Fluorescent counts)		% Activity
(Log nM)	Repeat1	Repeat 2	Repeat1	Repeat2
No CPD	30992	31080	99.84	100.16
-0.5	31660	32681	102.21	105.82
0	31058	32831	100.08	106.35
0.5	31900	30926	103.06	99.61
1	29505	28223	94.58	90.05
1.5	27089	26820	86.04	85.08
2	21883	21225	67.62	65.29
2.5	19997	14409	60.95	41.18
3	9008	8923	22.07	21.77
3.5	7360	7292	16.24	16
4	6195	6043	12.12	11.58
Background	2803	2738	0.11	-0.11

## Sheet: HDAC2
Data for the Effect of WW01(IHR-SAHA) on HDAC2 Activity
WW01	HDAC Activity (Fluorescent counts)		% Activity
(Log nM)	Repeat1	Repeat 2	Repeat1	Repeat2
No CPD	25991	26305	99.33	100.67
-0.5	26601	28049	101.93	108.09
0	25941	27493	99.12	105.73
0.5	25227	26727	96.08	102.47
1	25275	25129	96.28	95.66
1.5	23536	23240	88.88	87.62
2	22337	21686	83.77	81
2.5	18050	16002	65.52	56.8
3	12392	11718	41.42	38.55
3.5	9603	9800	29.55	30.39
4	7673	7404	21.33	20.18
Background	2782	2546	0.5	-0.5

## Sheet: HDAC3
Data for the Effect of WW01(IHR-SAHA) on HDAC3/NCOR2 Activity
WW01	HDAC Activity (Fluorescent counts)		% Activity
(Log nM)	Repeat1	Repeat 2	Repeat1	Repeat2
No CPD	23850	25521	96.28	103.72
-0.5	25301	26608	102.74	108.56
0	24959	25571	101.22	103.94
0.5	24611	25823	99.67	105.07
1	23771	23666	95.93	95.46
1.5	20712	23164	82.3	93.22
2	15438	15968	58.8	61.16
2.5	10185	10772	35.4	38.01
3	6354	6385	18.33	18.47
3.5	4726	4835	11.08	11.57
4	3849	3671	7.17	6.38
Background	2232	2246	-0.03	0.03

## Sheet: HDAC4
Data for the Effect of WW01(IHR-SAHA) on HDAC4 Activity
WW01	HDAC Activity (Fluorescent counts)		% Activity
(Log nM)	Repeat1	Repeat 2	Repeat1	Repeat2
No CPD	33158	32263	101.49	98.51
-0.5	34466	34397	105.84	105.61
0	34281	35156	105.22	108.13
0.5	35257	33365	108.47	102.18
1	34132	32561	104.73	99.5
1.5	32307	33171	98.66	101.53
2	34170	33741	104.85	103.43
2.5	30594	30410	92.96	92.35
3	29955	29639	90.84	89.78
3.5	26541	27641	79.48	83.14
4	24902	23203	74.03	68.38
Background	2672	2612	0.1	-0.1

## Sheet: HDAC5
Data for the Effect of WW01(IHR-SAHA) on HDAC5 Activity
WW01	HDAC Activity (Fluorescent counts)		% Activity
(Log nM)	Repeat1	Repeat 2	Repeat1	Repeat2
No CPD	30908	28111	105.22	94.78
-0.5	30061	30641	102.06	104.22
0	30976	29141	105.47	98.62
0.5	29969	29451	101.72	99.78
1	31041	29968	105.72	101.71
1.5	29717	27943	100.77	94.15
2	26390	24587	88.36	81.63
2.5	24330	23282	80.67	76.75
3	21924	21338	71.69	69.5
3.5	23432	20698	77.31	67.11
4	19760	18237	63.61	57.92
Background	2737	2701	0.07	-0.07

## Sheet: HDAC6
Data for the Effect of WW01(IHR-SAHA) on HDAC6 Activity
WW01	HDAC Activity (Fluorescent counts)		% Activity
(Log nM)	Repeat1	Repeat 2	Repeat1	Repeat2
No CPD	18104	18023	100.26	99.74
-0.5	18352	17865	101.88	98.71
0	17916	17639	99.04	97.23
0.5	16713	17763	91.2	98.04
1	14605	14491	77.46	76.71
1.5	11120	11971	54.74	60.29
2	7800	7793	33.1	33.05
2.5	5185	5345	16.05	17.09
3	4209	4174	9.69	9.46
3.5	3548	3756	5.38	6.74
4	3616	3660	5.82	6.11
Background	2699	2746	-0.15	0.15

## Sheet: HDAC7
Data for the Effect of WW01(IHR-SAHA) on HDAC7 Activity
WW01	HDAC Activity (Fluorescent counts)		% Activity
(Log nM)	Repeat1	Repeat 2	Repeat1	Repeat2
No CPD	31282	32163	98.48	101.52
-0.5	33125	32259	104.83	101.85
0	32252	31868	101.82	100.5
0.5	34296	32176	108.86	101.56
1	33398	31906	105.77	100.63
1.5	32702	31126	103.37	97.95
2	31277	30567	98.47	96.02
2.5	29706	30369	93.06	95.34
3	26605	26320	82.38	81.4
3.5	26104	24955	80.65	76.7
4	25321	25226	77.96	77.63
Background	2655	2706	-0.09	0.09

## Sheet: HDAC8
Data for the Effect of WW01(IHR-SAHA) on HDAC8 Activity
WW01	HDAC Activity (Fluorescent counts)		% Activity
(Log nM)	Repeat1	Repeat 2	Repeat1	Repeat2
No CPD	22017	21020	102.66	97.34
-0.5	19254	22456	87.93	105
0	21093	21821	97.73	101.61
0.5	22364	22102	104.51	103.11
1	22562	22110	105.56	103.15
1.5	21528	20488	100.05	94.51
2	18696	20642	84.95	95.33
2.5	20242	19075	93.2	86.97
3	18387	19845	83.31	91.08
3.5	17109	19683	76.49	90.22
4	16686	18294	74.24	82.81
Background	2834	2684	0.4	-0.4

## Sheet: HDAC9
Data for the Effect of WW01(IHR-SAHA) on HDAC9 Activity
WW01	HDAC Activity (Fluorescent counts)		% Activity
(Log nM)	Repeat1	Repeat 2	Repeat1	Repeat2
No CPD	15285	17330	92.5	107.5
-0.5	15619	16563	94.95	101.87
0	15707	17505	95.6	108.78
0.5	15735	16677	95.8	102.71
1	15823	16968	96.45	104.84
1.5	15598	16390	94.8	100.6
2	15941	16116	97.31	98.6
2.5	14685	15111	88.1	91.23
3	14898	14972	89.67	90.21
3.5	13364	15040	78.42	90.71
4	14972	13303	90.21	77.97
Background	2664	2672	-0.03	0.03

## Sheet: HDAC10
Data for the Effect of WW01(IHR-SAHA) on HDAC10 Activity
WW01	HDAC Activity (Fluorescent counts)		% Activity
(Log nM)	Repeat1	Repeat 2	Repeat1	Repeat2
No CPD	21686	21655	100.08	99.92
-0.5	22257	21526	103.02	99.26
0	21183	21616	97.49	99.72
0.5	20859	21260	95.83	97.89
1	19414	20650	88.39	94.75
1.5	17046	19100	76.21	86.78
2	13500	13556	57.97	58.26
2.5	9393	9233	36.84	36.02
3	6324	6307	21.05	20.97
3.5	4593	4402	12.15	11.17
4	3949	4170	8.84	9.97
Background	2211	2252	-0.11	0.11

[truncated: 1 more sheets: SAHA]
